# Supplementary material for: Host- and Species-Dependent Quasispecies Divergence of Severe Acute Respiratory Syndrome Coronavirus-2 in Non-human Primate Models
Source: Front Microbiol. 2021 Jul 9;12:694897. doi: 10.3389/fmicb.2021.694897 (PMC8299785; doi:10.3389/fmicb.2021.694897)
Supplement: Supplementary file 1 [file Data_Sheet_1.zip]

Archive with 6 entries (6 files):
- Table 1 (8).DOCX
- Table 2.XLSX
- Table 3 (2).XLSX
- Table 4.XLSX
- Table 5 (1).XLSX
- Table 6.XLSX
