# Supplementary material for: Host- and Species-Dependent Quasispecies Divergence of Severe Acute Respiratory Syndrome Coronavirus-2 in Non-human Primate Models
Source: Front Microbiol. 2021 Jul 9;12:694897. doi: 10.3389/fmicb.2021.694897 (PMC8299785; doi:10.3389/fmicb.2021.694897)
Supplement: Supplementary file 1 [file Data_Sheet_1.zip › Table 2.XLSX]

## Sheet: Sheet1
Animal	DPI	WBC (109/L)	Lymphocyte (109/L)	Neutrophil (109/L)	Platelet (109/L)	Neutrophil / lymphocyte ratio	Body weight (kg)	Rectal temperature (℃)	Respiratory rates (%)
CM1	0	11.13	5.78	4.57	463.5	0.790657	6.04	37.3	100
	1	9.875	1.52	7.78	408.5	5.11842	6.03	37.9	175
	3	9.72	4.58	4.19	419	0.914847	6.24	37.1	187.5
CM2	0	7.605	4.285	2.9	396	0.676779	5	37.3	100
	1	4.535	1.785	2.485	350	1.39216	5.2	38.6	112.5
	3	5.38	2.61	2.37	336	0.908046	5.03	37.7	62.5
CM3	0	13.045	4.42	8.08	348.5	1.82805	3.57	37	100
	1	14.26	2.67	10.99	308	4.1161	3.54	38	120
	3	13.43	3.28	9.515	267.5	2.90091	3.49	37.5	100
CM4	0	4.275	1.98	1.895	509	0.957071	3.59	37.1	100
	1	10.705	1.635	8.475	458.5	5.18349	3.57	37.7	85.7143
	3	2.96	1.79	0.91	373.5	0.50838	3.58	36	100
RM1	0	4.985	2.935	1.81	ND	0.616695	4.76	38.9	100
	1	7.685	1.195	6.265	252.5	5.24268	4.79	39.3	62.5
	3	2.305	1.275	0.87	234	0.682353	4.63	38.8	75
RM2	0	3.205	1.635	1.42	329	0.868502	4.73	38.4	100
	1	4.105	1.4	2.585	296.5	1.84643	4.8	38.1	100
	3	1.835	0.76	0.92	278.5	1.21053	4.68	38.4	85.7143
RM3	0	7.93	4.6	2.455	438	0.533696	4.42	38	100
	1	6.98	1	5.705	378	5.705	4.31	39.4	130
	3	5.2	3.015	1.77	228	0.587065	4.3	38.3	120
RM4	0	5.19	3.82	1.155	449	0.302356	4.84	38.3	100
	1	4.495	1.24	3.015	316	2.43145	4.81	38.9	144.444
	3	3.97	2.025	1.795	321	0.88642	4.8	39.1	144.444
