# Supplementary material for: Host- and Species-Dependent Quasispecies Divergence of Severe Acute Respiratory Syndrome Coronavirus-2 in Non-human Primate Models
Source: Front Microbiol. 2021 Jul 9;12:694897. doi: 10.3389/fmicb.2021.694897 (PMC8299785; doi:10.3389/fmicb.2021.694897)
Supplement: Supplementary file 1 [file Data_Sheet_1.zip › Table 3 (2).XLSX]

## Sheet: Sheet1
	Total reads	Mapped reads1	Mean Read Depth (x)	Coverage(%)2	Coverage(%)3
Seed	2428460	1446133	5542.84	99.679	90.5093
CM1	2868896	1443537	5682.45	99.679	92.4389
CM2	2411714	974635	3501.86	99.689	82.3095
CM3	2093120	1336119	5119.58	99.9131	99.689
CM4	2971462	2025504	8050.27	99.679	99.2208
RM1	2323020	1088042	4092.39	99.9298	99.3579
RM2	2677406	1381282	5314.75	99.7224	96.5488
RM3	2570570	1084669	3685.62	99.6857	94.218
RM4	3014376	868889	3243.05	99.7191	93.6662
Mean	2.59545e+06	1.29431e+06	4914.76	99.744	94.2176
