# Supplementary material for: Host- and Species-Dependent Quasispecies Divergence of Severe Acute Respiratory Syndrome Coronavirus-2 in Non-human Primate Models
Source: Front Microbiol. 2021 Jul 9;12:694897. doi: 10.3389/fmicb.2021.694897 (PMC8299785; doi:10.3389/fmicb.2021.694897)
Supplement: Supplementary file 1 [file Data_Sheet_1.zip › Table 4.XLSX]

## Sheet: Sheet1
Nucleotide position	Protein	Type	Allele				Amion acid change
			Major	Frequency (%)	Minor	Frequency (%)	Major	Minor
113	5'UTR	SNV	A	84.5361	T	15.3846
117	5'UTR	SNV	C	80.6588	T	19.1723
118	5'UTR	SNV	A	79.4089	G	20.3941
121	5'UTR	SNV	C	87.0632	G	12.8142
2402	ORF1ab	SNV	T	90.3846	A	9.61538	S	T
4303	ORF1ab	SNV	T	86.0242	C	13.8519	L	L
6304	ORF1ab	SNV	T	51.0905	G	48.2492	L	L
8121	ORF1ab	SNV	A	87.4819	T	10.6815	E	V
10331	ORF1ab	SNV	A	89.1688	G	10.7053	T	A
12493	ORF1ab	SNV	C	93.4435	T	6.37407	D	D
18114	ORF1ab	SNV	A	88.8889	C	11.1111	T	T
18585	ORF1ab	SNV	A	91.3295	G	5.97303	V	V
18589	ORF1ab	SNV	G	94.7162	T	5.28376	V	F
18591	ORF1ab	SNV	C	89.6226	G	5.84906	V	V
18603	ORF1ab	SNV	T	92.9924	A	6.62879	H	Q
18607	ORF1ab	SNV	T	92.1606	G	6.30975	F	V
18634	ORF1ab	SNV	G	94.6581	T	5.34188	V	L
19122	ORF1ab	SNV	T	73.9035	C	25.9868	Y	Y
21846	Spike	SNV	T	60.9849	C	38.7992	L	L
22006	Spike	SNV	C	66.3753	A	32.888	N	K
22117	Spike	SNV	G	58.7979	T	41.0343	K	N
22324	Spike	SNV	T	87.618	C	12.2301	S	S
22325	Spike	SNV	T	84.502	A	15.4148	S	T
22330	Spike	SNV	A	88.1347	T	11.764	S	S
22384	Spike	SNV	T	92.443	C	6.45933	T	T
23525	Spike	SNV	C	50.1896	T	49.4313	H	Y
23615	Spike	SNV	C	72.7735	A	26.4242	R	S
24552	Spike	SNV	T	79.3279	C	20.342	I	T
25247	Spike	SNV	A	93.5343	T	5.66655	M	L
25259	Spike	SNV	A	93.0513	T	6.12315	M	L
25277	Spike	SNV	A	85.7728	T	12.1788	S	C
25286	Spike	SNV	A	85.9463	T	10.452	S	C
25296	Spike	SNV	A	81.2046	C	10.3774	K	T
	Spike	SNV	A	81.2046	T	6.5312	K	M
25300	Spike	SNV	C	92.4833	G	5.65508	G	G
25314	Spike	SNV	G	90.3429	T	6.97674	G	V
25316	Spike	SNV	T	89.4447	C	8.34974	S	P
25323	Spike	SNV	G	81.6458	C	12.0613	C	S
	Spike	SNV	G	81.6458	T	5.97015	C	F
25324	Spike	SNV	C	77.0505	A	22.7879	C	stop
25327	Spike	SNV	A	86.7343	T	13.0629	K	N
25331	Spike	SNV	G	83.5628	T	10.1619	D	Y
25334	Spike	SNV	G	83.5628	C	6.23482	E	Q
25336	Spike	SNV	A	74.2406	C	24.8126	E	D
25337	Spike	SNV	G	81.5307	C	18.3522	D	H
26207	ORF3a	SNV	G	90.247	A	9.57009	S	N
28155	ORF8	SNV	A	89.5226	T	9.41888	Q	H
28158	ORF8	SNV	A	88.7376	G	7.37138	L	L
29525	N	SNV	C	71.0512	T	28.7285	S	L
29808	3'UTR	SNV	G	93.0516	T	6.73369
29810	3'UTR	SNV	G	93.3609	T	6.49118
29824	3'UTR	SNV	A	89.6612	T	8.77656
29825	3'UTR	SNV	G	90.7393	T	8.78516
29827	3'UTR	SNV	A	92.1425	T	6.89796
29828	3'UTR	SNV	G	92.5917	T	6.58638
29841	3'UTR	SNV	G	91.3941	T	8.08606
29843	3'UTR	SNV	G	91.5645	T	7.84152
29844	3'UTR	SNV	A	89.0231	T	9.8
29851	3'UTR	SNV	T	86.8094	A	13.1462
29853	3'UTR	SNV	G	82.6688	C	8.79926
			G	82.6688	T	7.81123
29857	3'UTR	SNV	C	88.6811	T	7.67467
29860	3'UTR	SNV	A	85.7561	T	13.9393
29861	3'UTR	SNV	G	87.4969	T	10.7448
29863	3'UTR	SNV	A	76.5124	T	12.7085
			A	76.5124	C	9.67648
29864	3'UTR	SNV	G	75.1445	T	14.0029
			G	75.1445	C	8.54046
29868	3'UTR	SNV	G	72.723	T	21.2931
29869	3'UTR	SNV	A	65.2466	G	18.646
			A	65.2466	T	10.0233
			A	65.2466	C	6.05486
29870	3'UTR	SNV	C	87.2225	A	10.7467
29871	3'UTR	SNV	A	83.1461	T	6.30095
			A	83.1461	C	5.38665
			A	83.1461	G	5.16634
