# Supplementary material for: Host- and Species-Dependent Quasispecies Divergence of Severe Acute Respiratory Syndrome Coronavirus-2 in Non-human Primate Models
Source: Front Microbiol. 2021 Jul 9;12:694897. doi: 10.3389/fmicb.2021.694897 (PMC8299785; doi:10.3389/fmicb.2021.694897)
Supplement: Supplementary file 1 [file Data_Sheet_1.zip › Table 5 (1).XLSX]

## Sheet: Sheet1
Position	Allele	Mean frequency (%)			Seed and CM	Seed and RM	CM and RM
		Seed	CM	RM	P value
113	major	85	82.25	79.75	0.7037	0.3576	0.7158
	minor	15	17.75	20.25
146	major	100	100	98.75	>0.9999	0.4975	0.4975
	minor	0	0	1.25
716	major	92	95.5	95.75	0.6832	0.6832	>0.9999
	minor	2	4	4.25
2342	major	100	100	95.25	>0.9999	0.0594	0.0594
	minor	0	0	4.75
2445	major	100	91.5	94	0.0065	0.0289	0.7817
	minor	0	7	6
4161	major	100	98.75	99.5	0.4975	>0.9999	>0.9999
	minor	0	1	0.5
4303	major	86	90.5	77.75	0.3757	0.1949	0.0179
	minor	14	9	21.75
5316	major	99	50.75	86.75	<0.0001	0.0006	0.0001
	minor	1	31.25	13.25
6129	major	100	94.5	76.25	0.0289	<0.0001	0.0004
	minor	0	5.25	23.5
6132	major	100	100	100	>0.9999	>0.9999	>0.9999
	minor	0	0	0
6304	major	51	58	35	0.3943	0.0312	0.0017
	minor	48	42	64.25
6326	major	100	97.5	93	0.2462	0.014	0.2789
	minor	0	2.5	6.75
8121	major	87	92.5	85	0.1909	0.828	0.081
	minor	11	5.5	13.25
9067	major	100	100	97.25	>0.9999	0.2462	0.2462
	minor	0	0	2.25
19122	major	95	96	96.5	>0.9999	0.7209	>0.9999
	minor	5	4	3.25
20195	major	100	100	97	>0.9999	0.2462	0.2462
	minor	0	0	3
21846	major	61	46	55.75	0.0469	0.4739	0.2554
	minor	39	53.5	44
22006	major	67	50.5	60.5	0.0214	0.3782	0.1979
	minor	33	49.25	39.5
22117	major	59	44	44.25	0.0473	0.0473	>0.9999
	minor	41	55.75	55.5
23293	major	99	95.75	94.25	0.2116	0.1184	>0.9999
	minor	1	4.25	5
23525	major	50	8	8.75	<0.0001	<0.0001	>0.9999
	minor	49	91.25	88.25
24552	major	79	66.5	74.5	0.0535	0.4978	0.2743
	minor	20	33.5	25.5
26123	major	96	96.25	74.5	>0.9999	<0.0001	<0.0001
	minor	2	2	25.5
26126	major	100	98.5	92.25	0.4975	0.0136	0.0648
	minor	0	1.5	6.75
26129	major	96	94.75	65.5	0.7209	<0.0001	<0.0001
	minor	3	5	35
26207	major	90	94.75	80.25	0.2828	0.0734	0.0038
	minor	10	5.25	19.75
29525	major	71	94.25	94.5	<0.0001	<0.0001	>0.9999
	minor	29	5.5	5.5
29869	major	65	63.25	69.25	0.8564	0.7093	0.5779
	minor	19	20.25	17.25
29870	major	87	84.75	86	0.8271	>0.9999	0.8278
	minor	11	12.25	11
