# Supplementary material for: Host- and Species-Dependent Quasispecies Divergence of Severe Acute Respiratory Syndrome Coronavirus-2 in Non-human Primate Models
Source: Front Microbiol. 2021 Jul 9;12:694897. doi: 10.3389/fmicb.2021.694897 (PMC8299785; doi:10.3389/fmicb.2021.694897)
Supplement: Supplementary file 1 [file Data_Sheet_1.zip › Table 6.XLSX]

## Sheet: Sheet1
Virus	Nucleotide position	Protein	Type	Amino acid Substitution	Reference				Virus				P value
					Major	frequency	Minor	frequency	Major	frequency	Minor	frequency
CM1	5316	ORF1ab	SNV	NS	A	0.99	C	0.01	C	0.67	A	0.33	<0.0001
	6132	ORF1ab	Insertion		A	1			A	1			>0.999
	21846	Spike	SNV	NS	T	0.61	C	0.39	C	0.58	T	0.41	0.007
	22006	Spike	SNV	NS	C	0.67	A	0.33	A	0.52	C	0.47	0.065
	22117	Spike	SNV	NS	G	0.59	T	0.41	T	0.57	G	0.43	0.033
	23525	Spike	SNV	NS	C	0.5	T	0.49	T	0.93	C	0.07	0.065
	24552	Spike	SNV	NS	T	0.79	C	0.2	T	0.85	C	0.15	<0.0001
	29869	3'UTR	SNV		A	0.65	G	0.19	A	0.64	G	0.2	>0.999
			SNV				T	0.1			T	0.09	>0.999
CM2	113	5'UTR	SNV		A	0.85	T	0.15	A	0.89	T	0.11	0.529
	2445	ORF1ab	SNV	NS	C	1			C	0.95	T	0.05	0.06
	4161	ORF1ab	SNV	NS	T	1			T	0.96	G	0.04	0.121
	5316	ORF1ab	SNV	NS	A	0.99	C	0.01	C	0.73	A	0.27	<0.0001
	6304	ORF1ab	SNV	NS	T	0.51	G	0.48	G	0.53	T	0.47	0.572
	6326	ORF1ab	SNV	S	A	1			A	0.9	T	0.1	0.0015
	21846	Spike	SNV	NS	T	0.61	C	0.39	C	0.59	T	0.41	0.007
	22006	Spike	SNV	NS	C	0.67	A	0.33	A	0.55	C	0.45	0.0027
	22117	Spike	SNV	NS	G	0.59	T	0.41	T	0.59	G	0.41	0.016
	23293	Spike	SNV	S	T	0.99	C	0.01	T	0.94	C	0.06	0.1184
	23525	Spike	SNV	NS	C	0.5	T	0.49	T	0.94	C	0.05	<0.0001
	24552	Spike	SNV	NS	T	0.79	C	0.2	T	0.84	C	0.16	0.4667
	29525	N	SNV	Stop	C	0.71	T	0.29	C	0.95	T	0.05	<0.0001
	29869	3'UTR	SNV		A	0.65	G	0.19	A	0.64	G	0.19	>0.999
			SNV				T	0.1			T	0.12	0.8182
	29870	3'UTR	SNV		C	0.87	A	0.11	C	0.85	A	0.12	0.828
CM3	716	ORF1ab	SNV	NS	A	0.97	C	0.02	A	0.87	T	0.13	0.8389
	2445	ORF1ab	SNV	NS	C	1			C	0.92	T	0.08	0.0068
	5316	ORF1ab	SNV	NS	A	0.99	C	0.01	C	0.57	A	0.43	<0.0001
	19122	ORF1ab	SNV	S	T	0.95	C	0.05	T	0.95	C	0.05	>0.999
	21846	Spike	SNV	NS	T	0.61	C	0.39	T	0.53	C	0.47	0.3174
	22006	Spike	SNV	NS	C	0.67	A	0.33	C	0.56	A	0.44	0.146
	22117	Spike	SNV	NS	G	0.59	T	0.41	T	0.54	G	0.45	0.0655
	23525	Spike	SNV	NS	C	0.5	T	0.49	T	0.88	C	0.11	<0.0001
	24552	Spike	SNV	NS	T	0.79	C	0.2	A	0.87	T	0.13	<0.0001
	29525	N	SNV	Stop	C	0.71	T	0.29	C	0.93	T	0.07	<0.0001
	29869	3'UTR	SNV		A	0.65	G	0.19	A	0.61	G	0.21	0.7181
			SNV				T	0.1			T	0.11	0.8157
	29870	3'UTR	SNV		C	0.87	A	0.11	C	0.84	A	0.13	0.6692
CM4	716	ORF1ab	SNV	NS	A	0.97	C	0.02	A	0.94	C	0.05	0.4447
	21846	Spike	SNV	NS	T	0.61	C	0.39	C	0.5	T	0.49	0.1177
	22006	Spike	SNV	NS	C	0.67	A	0.33	C	0.54	A	0.46	0.0823
	22117	Spike	SNV	NS	G	0.59	T	0.41	T	0.53	G	0.47	0.1189
	23525	Spike	SNV	NS	C	0.5	T	0.49	T	0.9	C	0.09	<0.0001
	24552	Spike	SNV	NS	T	0.79	C	0.2	T	0.84	C	0.16	0.4667
	29525	N	SNV	Stop	C	0.71	T	0.29	C	0.94	T	0.06	<0.0001
	29869	3'UTR	SNV		A	0.65	G	0.19	A	0.64	G	0.21	>0.9999
			SNV				T	0.1			T	0.09	>0.9999
	29870	3'UTR	SNV		C	0.87	A	0.11	C	0.85	A	0.12	0.828
RM1	113	5'UTR	SNV		A	0.85	T	0.15	A	0.66	T	0.34	0.0028
	5316	ORF1ab	SNV	NS	A	0.99	C	0.01	A	0.74	C	0.26	<0.0001
	6132	ORF1ab	Insertion		A	1			A	1			>0.999
	6304	ORF1ab	SNV	NS	T	0.51	G	0.48	T	0.66	G	0.34	0.0442
	6326	ORF1ab	SNV	S	A	1			A	0.78	T	0.22	<0.0001
	21846	Spike	SNV	NS	T	0.61	C	0.39	T	0.51	C	0.48	0.1997
	22006	Spike	SNV	NS	C	0.67	A	0.33	C	0.56	A	0.44	0.146
	22117	Spike	SNV	NS	G	0.59	T	0.41	T	0.75	G	0.25	<0.0001
	23525	Spike	SNV	NS	C	0.5	T	0.49	T	0.92	C	0.08	<0.0001
	24552	Spike	SNV	NS	T	0.79	C	0.2	T	0.77	C	0.23	0.731
	26126	ORF3a	SNV		A	1			A	0.92	C	0.08	0.0068
	26129	ORF3a	SNV	NS	T	0.96	A	0.03	T	0.71	A	0.29	<0.0001
	29525	N	SNV	Stop	C	0.71	T	0.29	C	0.95	T	0.05	<0.0001
	29869	3'UTR	SNV		A	0.65	G	0.19	A	0.63	G	0.21	0.8564
			SNV				T	0.1			T	0.09	>0.9999
	29870	3'UTR	SNV		C	0.87	A	0.11	C	0.87	A	0.11	>0.9999
RM2	113	5'UTR	SNV		A	0.85	T	0.15	A	0.89	T	0.11	0.5289
	716	ORF1ab	SNV	NS	A	0.97	C	0.02	A	0.94	C	0.06	0.279
	2342	ORF1ab	SNV	NS	A	1			A	0.81	C	0.19	<0.0001
	6129	ORF1ab	SNV	NS	T	1			T	0.69	A	0.31	<0.0001
	6132	ORF1ab	Insertion		A	1			A	1			>0.999
	6304	ORF1ab	SNV	NS	T	0.51	G	0.48	G	0.7	T	0.28	0.0013
	21846	Spike	SNV	NS	T	0.61	C	0.39	C	0.59	T	0.41	0.007
	22006	Spike	SNV	NS	C	0.67	A	0.33	A	0.55	C	0.45	0.0027
	22117	Spike	SNV	NS	G	0.59	T	0.41	T	0.56	G	0.43	0.0336
	23293	Spike	SNV	S	T	0.99	C	0.01	T	0.87	C	0.11	0.0013
	23525	Spike	SNV	NS	C	0.5	T	0.49	T	0.93	C	0.07	<0.0001
	24552	Spike	SNV	NS	T	0.79	C	0.2	T	0.76	C	0.24	0.6089
	26129	ORF3a	SNV	NS	T	0.96	A	0.03	T	0.71	A	0.29	<0.0001
RM3	113	5'UTR	SNV		A	0.85	T	0.15	A	0.88	T	0.12	0.6796
	146	5'UTR	SNV		A	1			A	0.95	T	0.05	0.0594
	716	ORF1ab	SNV	NS	A	0.97	C	0.02	A	0.94	C	0.06	0.279
	4303	ORF1ab	SNV	S	T	0.93	C	0.06	C	0.72	T	0.27	<0.0001
	6129	ORF1ab	SNV	NS	T	1	A		T	0.51	A	0.49	<0.0001
	6132	ORF1ab	Insertion		A	1			A	1			>0.999
	6304	ORF1ab	SNV	NS	T	0.51	G	0.48	G	0.76	T	0.23	<0.0001
	8121	ORF1ab	SNV	NS	A	0.87	T	0.1	A	0.62	T	0.38	<0.0001
	21846	Spike	SNV	NS	T	0.61	C	0.39	T	0.79	C	0.21	0.0084
	22006	Spike	SNV	NS	C	0.67	A	0.33	C	0.82	A	0.18	0.0226
	22117	Spike	SNV	NS	G	0.59	T	0.41	G	0.62	T	0.38	0.7725
	23525	Spike	SNV	NS	C	0.5	T	0.49	T	0.88	C	0.11	<0.0001
	24552	Spike	SNV	NS	T	0.79	C	0.2	T	0.61	C	0.39	0.005
	26126	ORF3a	SNV	NS	A	1			A	0.86	C	0.14	<0.0001
	26129	ORF3a	SNV	NS	T	0.96	A	0.03	T	0.51	A	0.49	<0.0001
	26207	ORF3a	SNV	NS	G	0.86	A	0.14	G	0.61	A	0.39	<0.0001
	29869	3'UTR	SNV	Stop	A	0.76	G	0.13	A	0.72	G	0.16	0.5704
RM4	113	5'UTR	SNV		A	0.85	T	0.15	A	0.76	T	0.24	0.1528
	6304	ORF1ab	SNV	NS	T	0.51	G	0.48	G	0.77	T	0.23	<0.0001
	9067	ORF1ab	SNV	S	T	1			T	1			>0.999
	20195	ORF1ab	SNV	NS	C	1			C	0.88	T	0.12	0.0003
	21846	Spike	SNV	NS	T	0.61	C	0.39	T	0.52	C	0.48	0.2538
	22006	Spike	SNV	NS	C	0.67	A	0.33	C	0.59	A	0.41	0.3053
	22117	Spike	SNV	NS	G	0.59	T	0.41	T	0.53	G	0.47	0.1189
	23525	Spike	SNV	NS	C	0.5	T	0.49	T	0.9	C	0.09	<0.0001
	24552	Spike	SNV	NS	T	0.79	C	0.2	T	0.84	C	0.16	0.4667
	26123	ORF3a	SNV	NS	T	0.96	C	0.02	T	0.89	A	0.09	0.0581
	26126	ORF3a	SNV	NS	A	1	C		A	0.93	C	0.07	0.014
	26129	ORF3a	SNV	NS	T	0.96	A	0.03	T	0.67	A	0.33	<0.0001
	26207	ORF3a	SNV	NS	G	0.86	A	0.14	G	0.87	A	0.13	0.6584
	29525	N	SNV		C	0.71	T	0.29	C	0.9	T	0.1	0.0011
	29869	3'UTR	SNV		A	0.65	G	0.19	A	0.66	G	0.19	>0.999
			SNV				T	0.1			T	0.08	0.8023
	29870	3'UTR	SNV		C	0.87	A	0.11	C	0.88	A	0.09	0.8141
